# Supplementary material for: A record of Anzygina billi Fletcher & Larivière, 2009 (Hemiptera: Cicadellidae) from New Zealand
Source: Biodivers Data J. 2013 Sep 16;(1):e954. doi: 10.3897/BDJ.1.e954 (PMC3964693; doi:10.3897/BDJ.1.e954)
Supplement: XML Treatment for Anzygina billi [file BDJ.1.e954-treatment1.xml]

<!DOCTYPE tp:taxon-treatment
  PUBLIC "-//TaxonX//DTD Taxonomic Treatment Publishing DTD v0 20100105//EN" "tax-treatment-NSO.dtd">
<tp:taxon-treatment xmlns:tp="http://www.plazi.org/taxpub"><tp:treatment-meta><mixed-citation publication-type="journal"><person-group><name><surname>Thorpe</surname><given-names>Stephen E.</given-names></name></person-group><article-title>A record of <italic><tp:taxon-name><tp:taxon-name-part taxon-name-part-type="genus">Anzygina</tp:taxon-name-part> <tp:taxon-name-part taxon-name-part-type="species">billi</tp:taxon-name-part></tp:taxon-name></italic> Fletcher &amp; Larivière, 2009 (<tp:taxon-name><tp:taxon-name-part taxon-name-part-type="ordo">Hemiptera</tp:taxon-name-part></tp:taxon-name>: <tp:taxon-name><tp:taxon-name-part taxon-name-part-type="familia">Cicadellidae</tp:taxon-name-part></tp:taxon-name>) from New Zealand</article-title><source>Biodivers Data J</source><day>16</day><month>9</month><year>2013</year><volume>2013</volume><issue>1</issue><pub-id pub-id-type="doi">10.3897/BDJ.1.e954</pub-id></mixed-citation></tp:treatment-meta><tp:nomenclature><tp:taxon-name>
              <tp:taxon-name-part taxon-name-part-type="genus">Anzygina</tp:taxon-name-part>
              <tp:taxon-name-part taxon-name-part-type="species">billi</tp:taxon-name-part>
          </tp:taxon-name><tp:taxon-authority>Fletcher &amp; Larivière, 2009</tp:taxon-authority></tp:nomenclature><tp:treatment-sec sec-type="materials"><title>Materials</title><list list-type="alpha-lower" list-content="occurrences"><list-item><p><bold>Type status:</bold> <named-content xmlns:xlink="http://www.w3.org/1999/xlink" content-type="dwc:typeStatus" xlink:type="simple">Other material</named-content>. <bold>Occurrence:</bold> recordedBy: <named-content xmlns:xlink="http://www.w3.org/1999/xlink" content-type="dwc:recordedBy" xlink:type="simple">Stephen Thorpe</named-content>; individualCount: <named-content xmlns:xlink="http://www.w3.org/1999/xlink" content-type="dwc:individualCount" xlink:type="simple">3</named-content>; sex: <named-content xmlns:xlink="http://www.w3.org/1999/xlink" content-type="dwc:sex" xlink:type="simple">males</named-content>; <bold>Location:</bold> country: <named-content xmlns:xlink="http://www.w3.org/1999/xlink" content-type="dwc:country" xlink:type="simple">New Zealand</named-content>; verbatimLocality: <named-content xmlns:xlink="http://www.w3.org/1999/xlink" content-type="dwc:verbatimLocality" xlink:type="simple">Coastal cliffs at Point England Reserve, Glen Innes, Auckland</named-content>; verbatimElevation: <named-content xmlns:xlink="http://www.w3.org/1999/xlink" content-type="dwc:verbatimElevation" xlink:type="simple">0-2 m</named-content>; verbatimLatitude: <named-content xmlns:xlink="http://www.w3.org/1999/xlink" content-type="dwc:verbatimLatitude" xlink:type="simple">36.88048S</named-content>; verbatimLongitude: <named-content xmlns:xlink="http://www.w3.org/1999/xlink" content-type="dwc:verbatimLongitude" xlink:type="simple">174.87598E</named-content>; <bold>Event:</bold> eventDate: <named-content xmlns:xlink="http://www.w3.org/1999/xlink" content-type="dwc:eventDate" xlink:type="simple">1 January 2013</named-content>; habitat: <named-content xmlns:xlink="http://www.w3.org/1999/xlink" content-type="dwc:habitat" xlink:type="simple"><tp:taxon-name><tp:taxon-name-part taxon-name-part-type="genus">Rubus</tp:taxon-name-part></tp:taxon-name>sp. growing less than 2 metres above the beach</named-content>; <bold>Record Level:</bold> institutionCode: <named-content xmlns:xlink="http://www.w3.org/1999/xlink" content-type="dwc:institutionCode" xlink:type="simple">Auckland Museum</named-content></p></list-item></list></tp:treatment-sec><tp:treatment-sec sec-type="Description"><title>Description</title><p>The only diagnostic morphological characters for <italic><tp:taxon-name><tp:taxon-name-part taxon-name-part-type="genus">Anzygina</tp:taxon-name-part> <tp:taxon-name-part taxon-name-part-type="species">billi</tp:taxon-name-part></tp:taxon-name></italic> are afforded by the aedeagus, which comprises a single narrow shaft, tapering from base to apex, bearing two short apical processes. In lateral view, the shaft is distinctly angled posteriorly at approximately midlength. Fig. 3f in <xref ref-type="bibr" rid="B141228">Knight (1976)</xref> depicts just such an aedeagus in posterior view. Knight did not illustrate it in lateral view, and fig. 3e is clearly a lateral view of the aedeagus depicted in fig. 3c, based on the relative length of the apical processes, though the wording in the figure caption somewhat misleadingly suggests that it corresponds instead to fig. 3f. Hence, it is unclear if the aedeagus depicted in fig. 3f was distinctly angled posteriorly in lateral view or not. Figs. 26 and 27 in <xref ref-type="bibr" rid="B141217">Fletcher and Larivière (2009)</xref> depict the aedeagus of <italic><tp:taxon-name><tp:taxon-name-part taxon-name-part-type="genus">Anzygina</tp:taxon-name-part> <tp:taxon-name-part taxon-name-part-type="species">billi</tp:taxon-name-part></tp:taxon-name></italic> in both views, although these figures seem somewhat schematic, and lack, for example, the detail seen in Knight's illustration of the shape of the apical processes. Nevertheless, <xref ref-type="bibr" rid="B141217">Fletcher and Larivière (2009)</xref> claim that Knight's illustration matches the aedeagus of <italic><tp:taxon-name><tp:taxon-name-part taxon-name-part-type="genus">Anzygina</tp:taxon-name-part> <tp:taxon-name-part taxon-name-part-type="species">billi</tp:taxon-name-part></tp:taxon-name></italic>, so, if material can be found which matches Knight's illustration, and which in addition has the shaft of the aedeagus distinctly angled posteriorly at approximately midlength, then this can be identified with a high level of confidence as <italic><tp:taxon-name><tp:taxon-name-part taxon-name-part-type="genus">Anzygina</tp:taxon-name-part> <tp:taxon-name-part taxon-name-part-type="species">billi</tp:taxon-name-part></tp:taxon-name></italic>.</p><p>On 1 January 2013, I examined some <italic><tp:taxon-name><tp:taxon-name-part taxon-name-part-type="genus">Rubus</tp:taxon-name-part></tp:taxon-name></italic> sp. (a large and complex genus, but here clearly not one of the native species) growing less than 2 metres above the beach on coastal cliffs at Point England Reserve, Glen Innes, Auckland. I observed several adults and exuviae of <tp:taxon-name><tp:taxon-name-part taxon-name-part-type="familia">Typhlocybinae</tp:taxon-name-part></tp:taxon-name>, and I collected three specimens for closer examination. All three specimens were males with identical aedeagus (see Fig. <xref ref-type="fig" rid="F288684">1</xref>). One specimen will be vouchered intact in Auckland Museum (the aedeagus was visible without dissection while the specimen was fresh). The shape of the aedeagus in anterior/posterior aspect clearly matches fig. 3f in <xref ref-type="bibr" rid="B141228">Knight (1976)</xref>, and in lateral aspect is seen to be distinctly angled posteriorly at approximately midlength. I therefore identify the species as <italic><tp:taxon-name><tp:taxon-name-part taxon-name-part-type="genus">Anzygina</tp:taxon-name-part> <tp:taxon-name-part taxon-name-part-type="species">billi</tp:taxon-name-part></tp:taxon-name></italic>, and it certainly keys out to <italic><tp:taxon-name><tp:taxon-name-part taxon-name-part-type="genus">Anzygina</tp:taxon-name-part> <tp:taxon-name-part taxon-name-part-type="species">billi</tp:taxon-name-part></tp:taxon-name></italic> using the key provided by <xref ref-type="bibr" rid="B141217">Fletcher and Larivière (2009)</xref>. The fact that all three males examined by me had identical aedeagus strongly suggests that it is a constant feature and not some kind of individual aberration. Given that <italic><tp:taxon-name><tp:taxon-name-part taxon-name-part-type="genus">Anzygina</tp:taxon-name-part> <tp:taxon-name-part taxon-name-part-type="species">billi</tp:taxon-name-part></tp:taxon-name></italic> is currently considered to be a good species, and no longer as a mere variant of <italic><tp:taxon-name><tp:taxon-name-part taxon-name-part-type="genus">Anzygina</tp:taxon-name-part> <tp:taxon-name-part taxon-name-part-type="species">dumbletoni</tp:taxon-name-part></tp:taxon-name></italic>, I recommend that <italic><tp:taxon-name><tp:taxon-name-part taxon-name-part-type="genus">Anzygina</tp:taxon-name-part> <tp:taxon-name-part taxon-name-part-type="species">billi</tp:taxon-name-part></tp:taxon-name></italic> be added to the New Zealand Organisms Register (NZOR) as present in the wild. Its "origin" is unclear, but I suggest that it be considered "exotic" with a question mark.</p><p>It is interesting to note that <xref ref-type="bibr" rid="B141217">Fletcher and Larivière (2009)</xref> examined only two specimens of <italic><tp:taxon-name><tp:taxon-name-part taxon-name-part-type="genus">Anzygina</tp:taxon-name-part></tp:taxon-name></italic> from <italic><tp:taxon-name><tp:taxon-name-part taxon-name-part-type="genus">Rubus</tp:taxon-name-part></tp:taxon-name></italic> in Auckland, both identified by them as <italic><tp:taxon-name><tp:taxon-name-part taxon-name-part-type="genus">Anzygina</tp:taxon-name-part> <tp:taxon-name-part taxon-name-part-type="species">dumbletoni</tp:taxon-name-part></tp:taxon-name></italic>. Both were claimed to be males, though the Mount Albert specimen was described as "missing except for tegmina and right hind tibia". It would be very difficult to recognise this specimen as a male, if this were the case, and impossible to identify it without the aedeagus, so I have my doubts about this record. Perhaps they meant to say that it was "missing tegmina and right hind tibia"? That would make more sense, but it is not what they said. It is not entirely clear if the aedeagus of the other specimen, from Henderson, was examined either. At any rate, with such a small amount of material of <italic><tp:taxon-name><tp:taxon-name-part taxon-name-part-type="genus">Anzygina</tp:taxon-name-part></tp:taxon-name></italic> from <italic><tp:taxon-name><tp:taxon-name-part taxon-name-part-type="genus">Rubus</tp:taxon-name-part></tp:taxon-name></italic> in Auckland, it is not surprising that <italic><tp:taxon-name><tp:taxon-name-part taxon-name-part-type="genus">Anzygina</tp:taxon-name-part> <tp:taxon-name-part taxon-name-part-type="species">billi</tp:taxon-name-part></tp:taxon-name></italic> has been overlooked here, and, indeed, I suggest that further confirmation is needed that <italic><tp:taxon-name><tp:taxon-name-part taxon-name-part-type="genus">Anzygina</tp:taxon-name-part> <tp:taxon-name-part taxon-name-part-type="species">dumbletoni</tp:taxon-name-part></tp:taxon-name></italic> occurs in Auckland, as evidence seems minimal at present. What is needed is an illustration of the aedeagus of material from Auckland.</p></tp:treatment-sec><tp:treatment-sec><!--Section generated to contain objects referenced in tp:taxon-treatment.--><fig id="F288684" position="float" orientation="portrait"><label>Figure 1.</label><caption><p><italic><tp:taxon-name><tp:taxon-name-part taxon-name-part-type="genus">Anzygina</tp:taxon-name-part> <tp:taxon-name-part taxon-name-part-type="species">billi</tp:taxon-name-part></tp:taxon-name></italic> aedeagus in lateral (left) and anterior (right) view (length about 0.26 mm).</p></caption><graphic xmlns:xlink="http://www.w3.org/1999/xlink" xlink:href="biodiversity_data_journal-1-e954-g001.jpg" position="float" orientation="portrait" xlink:type="simple"/></fig></tp:treatment-sec><ref-list><ref id="B141228"><element-citation xmlns:xlink="http://www.w3.org/1999/xlink" publication-type="article" xlink:type="simple"><person-group person-group-type="author"><name name-style="western"><surname>Knight</surname><given-names>W. J.</given-names></name></person-group><year>1976</year><article-title><tp:taxon-name><tp:taxon-name-part taxon-name-part-type="familia">Typhlocybinae</tp:taxon-name-part></tp:taxon-name> of New Zealand (<tp:taxon-name><tp:taxon-name-part taxon-name-part-type="ordo">Homoptera</tp:taxon-name-part></tp:taxon-name>: <tp:taxon-name><tp:taxon-name-part taxon-name-part-type="familia">Cicadellidae</tp:taxon-name-part></tp:taxon-name>)</article-title><source>New Zealand Journal of Zoology</source><volume>3</volume><issue>2</issue><fpage>71</fpage><lpage>87</lpage><uri xlink:type="simple">http://www.tandfonline.com/doi/abs/10.1080/03014223.1976.9517904</uri><pub-id pub-id-type="doi">10.1080/03014223.1976.9517904</pub-id></element-citation></ref><ref id="B141217"><element-citation xmlns:xlink="http://www.w3.org/1999/xlink" publication-type="article" xlink:type="simple"><person-group person-group-type="author"><name name-style="western"><surname>Fletcher</surname><given-names>Murray J</given-names></name><name name-style="western"><surname>Larivière</surname><given-names>Marie-Claude</given-names></name></person-group><year>2009</year><article-title><tp:taxon-name><tp:taxon-name-part taxon-name-part-type="genus">Anzygina</tp:taxon-name-part></tp:taxon-name>, a new genus for some Australasian microleafhopper species formerly placed in the genus <tp:taxon-name><tp:taxon-name-part taxon-name-part-type="genus">Zygina</tp:taxon-name-part></tp:taxon-name> Fieber (<tp:taxon-name><tp:taxon-name-part taxon-name-part-type="familia">Cicadellidae</tp:taxon-name-part></tp:taxon-name>: <tp:taxon-name><tp:taxon-name-part taxon-name-part-type="familia">Typhlocybinae</tp:taxon-name-part></tp:taxon-name>: <tp:taxon-name><tp:taxon-name-part taxon-name-part-type="tribus">Erythroneurini</tp:taxon-name-part></tp:taxon-name>)</article-title><source>Australian Journal of Entomology</source><volume>48</volume><issue>2</issue><fpage>164</fpage><lpage>176</lpage><uri xlink:type="simple">http://blackwell-synergy.com/doi/abs/10.1111/aen.2009.48.issue-2</uri><pub-id pub-id-type="doi">10.1111/aen.2009.48.issue-2</pub-id></element-citation></ref></ref-list></tp:taxon-treatment>
